# Supplementary material for: The Bacillus subtilis yqgC-sodA operon protects magnesium-dependent enzymes by supporting manganese efflux
Source: J Bacteriol. 2024 May 31;206(6):e00052-24. doi: 10.1128/jb.00052-24 (PMC11332163; doi:10.1128/jb.00052-24)
Supplement: Supplemental tables — Tables S1A to D. [file jb.00052-24-s0002.xlsx]

## Sheet: S1A - Strains
Table S1A	Strains used in this study
Strain	Genotype	Construction	Reference
B. subtilis
CU1065	trpC2 att SPb (WT)	Lab strain	Lab stock
HB17784	trpC2 DmneP DmneS	Lab strain	Lab stock
HBYL176	trpC2 sodA::erm	BGSC gDNA-->CU1065	This work
HBYL189	trpC2 yqgC::erm	BGSC gDNA-->CU1066	This work
HBYL232	trpC2 yqgC-sodA::erm	Fusion PCR-->CU1065	This work
HBYL1440	trpC2 S936-sodA::cat	Fusion PCR-->CU1065	This work
HBYL260	trpC2 DsodA	pDR244-->HBYL176	This work
HBYL262	trpC2 DyqgC	pDR244-->HBYL189	This work
HBYL264	trpC2 DyqgC-sodA	pDR244-->HBYL232	This work
HBYL581	trpC2 DyqgC-sodA pMarA (erm)	pMarA-->HBYL233 maintained at 30℃	This work
HBYL277	trpC2 DmneP DmneS amyE::Phs-yqgCsodA (cat)	pPL82-yqgCsodA--> HB17784	This work
HBYL274	trpC2 DyqgC-sodA amyE::Phs-sodA (cat)	pAX01-sodA-->HB17784	This work
HBYL276	trpC2 DyqgC-sodA amyE::Phs-yqgC (cat)	pAX01-yqgC-->HB17784	This work
HBYL1755	trpC2 yqgC-sodA::erm amyE::Phs-S936 (cat)	pPL82-S936-->HBYL232	This work
HBYL1731	trpC2 yqgC-sodA::erm amyE::Phs-S936sodA (cat)	pPL82-S936sodA-->HBYL232	This work
HBYL1255	trpC2 DyqgC-sodA::yqgC-sodA-FLAG (complement)	CRISPR (pAJS23+repair template)--> HBYL232	This work
HBYL869	trpC2 DmneP DmneS yqgC-sodA::erm	HBYL232 gDNA-->HB17784	This work
HBYL879	trpC2 DmneP DmneS DyqgC-sodA	pDR244-->HBYL869	This work
HBYL433	trpC2 DyqgC-sodA ykoY (Trp71Arg)	Spontaneous suppressor around Mn disk in HBYL264	This work
HBYL435	trpC2 DyqgC-sodA yceF (Ile206Thr)	Spontaneous suppressor around Mn disk in HBYL264	This work
HBYL437	trpC2 DyqgC-sodA ykoY (Phe225Val)	Spontaneous suppressor around Mn disk in HBYL264	This work
HBYL612	trpC2 DyqgC-sodA mTn (in sigB nt.position: 523519-523520) (kan)	HBYL264+pMarA at 42℃ on Mn stress on glucose	This work
HBYL1110	trpC2 DyqgC-sodA mTn (between folK-yazB nt.position: 87484-87485) (kan)	HBYL264+pMarA at 42℃ on Mn stress on glucose	This work
HBYL1234	trpC2 DyqgC-sodA thrC::PmneP-lacZ (erm)	gDNA from HB17797 -->HBYL1249	This work
HBYL1236	trpC2 DyqgC-sodA thrC::PmneS-lacZ (erm)	gDNA from HB17796 -->HBYL1249	This work
HB17797	trpC2 thrC::PmneP-lacZ (erm)	Lab strain	1
HB17796	trpC2 thrC::PmneS-lacZ (erm)	Lab strain	1
HB19505	trpC2 DmneP DmneS thrC::PmneP-lacZ (erm)	Lab strain	1
HB19506	trpC2 DmneP DmneS thrC::PmneS-lacZ (erm)	Lab strain	1
HB18044	trpC2 SPβ 7510 [PmntH-cat-lacZ (erm)]	Lab strain	1
HBYL1730	trpC2 DyqgC-sodA SPβ 7510 [PmntH-cat-lacZ (erm)]	gDNA from HB18044->HBYL264	This work
HBYL1380	trpC2 DyqgC-sodA amyE::Phs-mntE (cat)	MntE-pPL82-->HBYL264	This work
HBYL1390	trpC2 DyqgC-sodA amyE::Phs-mneP (cat)	MneP-pPL82-->HBYL264	This work
HBYL1383	trpC2 DyqgC-sodA amyE::Phs-fieF (cat)	FieF-pPL82-->HBYL264	This work
HBYL1529	trpC2 amyE::Phs-dhbC (cat)	pPL82-dhbC--> CU1065	This work
HBYL1561	trpC2 amyE::Phs-menF (cat)	pPL82-menF--> CU1066	This work
HBYL1571	trpC2 amyE::Phs-pabB(cat)	pPL82-pabB--> CU1067	This work
HBYL1540	trpC2 yqgC-sodA::erm amyE::Phs-dhbC (cat)	yqgC-sodA::erm gDNA->HBYL1529	This work
HBYL1565	trpC2 yqgC-sodA::erm amyE::Phs-menF (cat)	yqgC-sodA::erm gDNA->HBYL1561	This work
HBYL1575	trpC2 yqgC-sodA::erm amyE::Phs-pabB(cat)	yqgC-sodA::erm gDNA->HBYL1575	This work
HBYL1528	trpC2 DmneP DmneS amyE::Phs-dhbC (cat)	pPL82-dhbC--> HB17784	This work
HBYL1562	trpC2 DmneP DmneS amyE::Phs-menF (cat)	pPL82-menF--> HB17784	This work
HBYL1568	trpC2 DmneP DmneS amyE::Phs-pabB(cat)	pPL82-pabB--> HB17784	This work
HB2501	trpC2 fur::kan	Lab strain	Lab stock
HBYL1580	trpC2 fur::kan trpC2 yqgC-sodA::erm	fur::kan gDNA->HBYL232	This work
HBYL1584	trpC2 fur::kan trpC2 yqgC-sodA::erm amyE::Phs-dhbC (cat)	fur::kan gDNA->HBYL1540	This work
HBYL1585	trpC2 fur::kan trpC2 yqgC-sodA::erm amyE::Phs-menF (cat)	fur::kan gDNA->HBYL1565	This work
HBYL1184	trpC2 DyqgC-sodA yazB::erm	yazB::erm gDNA-->HBYL264	This work
	References
	1. Huang X, Shin JH, Pinochet-Barros A, Su TT, Helmann JD. Bacillus subtilis MntR coordinates the transcriptional regulation of manganese uptake and efflux systems. Mol Microbiol. 2017 Jan;103(2):253-268. doi: 10.1111/mmi.13554. Epub 2016 Nov 2. PMID: 27748968; PMCID: PMC5218975.

## Sheet: S1B - Primers
Table S1B	Primers used in this study
Primer name	Sequence	Reference
SpeI-Pxyl-yqgC-F	aaaaACTAGTaaaaggaggaaggatca atggatatgttgtattggctgttgattg	This work
BamHI-PxylA-yqgC-R	atatggatcccaatgtaacaaaagaatgctttgtaatc	This work
SpeI-Pxyl-sodA-F	aaaaACTAGTaaaaggaggaaggatcagaaatatgtccgctgaaatgag	This work
BamHI-PxylA-sodA-R	atatggatccttattttgcttcgctgtatagac	This work
pPL82-vector-check	CTTTTCTTTCTTATCTTGATAATAAG	This work
0.725kb-yqgC-up-F	AAGGCCAACGAGGCCAATAAGCAGAAAGCTTCCAGAGCTG	1
sodA-FLAG-LFHF	caaaaGATTATAAAGATGATGATGATAAATAA tggcacaaacaaggtcctcattatg	1
sodA-FLAG-LFHR	TTATTTATCATCATCATCTTTATAATCttttgcttcgctgtatagacgagccacttc	1
1.463kb-yqgC-R	AAGGCCTTATTGGCCCACGACAGCCAGGGCAAATAAACTG	1
6299	GCTTGTAAATTCTATCATAATTG	2
6300	AGGGAATCATTTGAAGGTTGG	2
6301	GCATTTAATACTAGCGACGCC	2
XbaI-dhbC-F	CAGTTCTAGAAAAGGAGGAAGGATCAatgttggatcaaaacgttataac	This work
bglII-dhbC-R	atataAGATCTtcatatgtgatccacgcccattgcccgcagcattgtc	This work
XbaI-menF-F	atatTCTAGAAAAGGAGGAAGGATCAatggtgacaacggtgcagcgtacgttc	This work
BglII-menF-R	atatAGATCTtcaacgcctctcacctcctaatgcagag	This work
XbaI-pabB-F	atatTCTAGAaaaagaaaatagaggaatgatacaaatggcacaac	This work
BglII-pabB-R	atatAGATCTtcatctaatttttgtctcttcttcgctcagctctaatg	This work
XbaI-aroE-F	atatatTCTAGaaaggaggaaggatcaaAatgaaacgagataaggtgcagac	This work
BglII-aroE-R	atatatAGATCTtcaggattttttcgaaagcttatttaaatgctc	This work
qPCR-gyrA-F	GGCGGCCATGCGTTATACAG	This work
qPCR-gyrA-R	GCCATACCTACCGCAATGCC	This work
qPCR-mneP-F	cagatgtcgttgcttcgattgcag	This work
qPCR-mneP-R	tatgaggatataaacggatacgatcactaag	This work
qPCR-mneS-F	gcgctggtcagcattgccgcgtatc	This work
qPCR-mneS-R	gagagatgcgcaggccaatcag	This work
XbaI-SauMntE-F	ATATATTCTAGAAAAGGAGGAAGGATCAAatgtctcataatgaaaatcttaaattg	This work
BglII-SauMntE-R	atatatAGATCTttatagatggtctggttctgggtgaac	This work
XBAI-FIEF-F	ATATATTCTAGAAAAGGAGGAAGGATCAAatgaatcaatcttatggacggctggtcag	This work
BGLII-FIEF-R	ATATATAGATCTttatgaaagcatagaccgtttaccctc	This work
XbaI-S936-pPL82-F	atatTCTAGAgaaatatgtccgctgaaatgagccaaatcgtg	This work
BamHI-S936-pPL82-R	atatGGATCCtgtaacaaaagaatgctttgtaatc	This work
swaI-sodAR-ppl82	agctATTTAAATttattttgcttcgctgtatagacgagccacttc	This work
XbaI-mneP-pPL82-F	ATATATTCTAGAAAAGGAGGAAGGATCAAatggcaagtgaaagagaacaaataag	This work
BglII-mneP-pPL82-R	atatatAGATCTtcattcttcgaaataaggatttacatggatg	This work
	References
	1. Sachla, A. J., et al. (2021). "A Simplified Method for CRISPR-Cas9 Engineering of Bacillus subtilis." Microbiol Spectr 9(2): e0075421.
	2. Le Breton, Y., et al. (2006). "In vivo random mutagenesis of Bacillus subtilis by use of TnYLB-1, a mariner-based transposon." Appl Environ Microbiol 72(1): 327-333

## Sheet: S1C - Sequences of suppressors 
Table S1C. Sequence variations (single nucleotide variants, SNV, insertions, deletions, or replacements) were in the genomes of suppressor strains by comparison with the reference genome NC_000964 (exclusive of changes in the parent strain)
	Reference Position	Type	Reference	Allele	Overlapping annotations	Coding region change	Amino acid change	Strain
Condition: around Mn disk on MM+Malate agar
YS1	529455	Insertion	-	A	after ydcL	n/a	n/a	HBYL431
	688046	SNV	C	T	Between yeaB-C	n/a	n/a
	1424639	SNV	T	G	Misc. RNA: BSU_misc_RNA_20, Gene: BSU_misc_RNA_20	Before ykrTS riboswitch in SAM	n/a
YS2	200261	SNV	T	C	glmS riboswitch	n/a	n/a	HBYL432
	688046	SNV	C	T	between yeaBC	n/a	n/a
	1234259	SNV	A	G	CDS: yjbH, Gene: yjbH	NP_389037.2:c.255T>C	n/a
	2381298	SNV	G	A	after ndK	n/a	n/a
YS3	688046	SNV	C	T	Between yeaB-C			HBYL433
	1410864	SNV	T	A	CDS: ykoY, Gene: ykoY	NP_389227.1:c.211T>A	NP_389227.1:p.Trp71Arg
YS4	506810	SNV	C	T	upstream of ydbO	n/a	n/a	HBYL434
	688046	SNV	C	T	between yeaB-C	n/a	n/a
	3935823	Deletion	T	-	at the end of ywbD	n/a	n/a
YS 5	314641	SNV	T	C	CDS: yceF, Gene: yceF	NP_388174.1:c.617T>C	NP_388174.1:p.Ile206Thr	HBYL435
	688046	SNV	C	T	between yeaB-C	n/a	n/a
	1993874	SNV	C	T	CDS: ppsA, Gene: ppsA	NP_389716.2:c.4084G>A	NP_389716.2:p.Asp1362Asn
YS6	1410864	SNV	T	A	CDS: ykoY, Gene: ykoY	NP_389227.1:c.211T>A	NP_389227.1:p.Trp71Arg	HBYL436
	1424639	SNV	T	G	Misc. RNA: BSU_misc_RNA_20, Gene: BSU_misc_RNA_20	Before ykrTS riboswitch in SAM	n/a
YS7	314697	SNV	T	G	CDS: yceF, Gene: yceF	NP_388174.1:c.673T>G	NP_388174.1:p.Phe225Val	HBYL437
YS8	1410864	SNV	T	A	CDS: ykoY, Gene: ykoY	NP_389227.1:c.211T>A	NP_389227.1:p.Trp71Arg	HB YL438
Condition: LB+150 mM Mn broth/aerobic
YS9	529455	SNV	T	A	after ydcL	n/a	n/a	HBYL1594
	688046	SNV	C	T	Between yeaB-C	n/a	n/a
	1411506	SNV	A	G	CDS: ykoY, Gene: ykoY	NP_389227.1:c.853A>G	NP_389227.1:p.Lys285Glu
	1683029	SNV	T	A	CDS: dprA, Gene: dprA	NP_389493.1:c.450T>A	n/a
	3942725	SNV	C	T	CDS: sacX, Gene: sacX	NP_391720.1:c.492C>T	n/a
Condition: around Mn disk on LB agar
YS10	314653	SNV	T	C	CDS: yceF, Gene: yceF	NP_388174.1:c.629T>C	NP_388174.1:p.Met210Thr	HBYL1595
	688046	SNV	C	T	between yeaB-C	n/a	n/a
YS11	1410864	SNV	T	A	CDS: ykoY, Gene: ykoY	NP_389227.1:c.211T>A	NP_389227.1:p.Trp71Arg	HBYL1596
	1468557	SNV	T	A	CDS: pbpH, Gene: pbpH	NP_389281.1:c.753T>A	n/a
	2014764	SNV	G	A	between gltA-gltC	n/a	n/a
YS12	688046	SNV	C	T	between yeaB-C	n/a	n/a	HBYL1597
YS13	314158	SNV	C	T	CDS: yceF, Gene: yceF	NP_388174.1:c.134C>T	NP_388174.1:p.Ala45Val	HBYL1598
	688046	SNV	C	T	between yeaB-C	n/a	n/a
YS14	314653	SNV	T	C	CDS: yceF, Gene: yceF	NP_388174.1:c.629T>C	NP_388174.1:p.Met210Thr	HBYL1599
	665704	SNV	C	T	CDS: gutR, Gene: gutR	NP_388495.1:c.1561G>A	NP_388495.1:p.Ala521Thr
	688046	SNV	C	T	between yeaB-C	n/a	n/a
YS15	314653	SNV	T	C	CDS: yceF, Gene: yceF	NP_388174.1:c.629T>C	NP_388174.1:p.Met210Thr	HBYL1600
	324312	SNV	A	G	CDS: amhX, Gene: amhX	NP_388183.2:c.878T>C	NP_388183.2:p.Ile293Thr
	688046	SNV	C	T	after ydcL	n/a	n/a
Condition: LB agar+100 mM Mn
YS 16	314652	SNV	A	G	CDS: yceF, Gene: yceF	NP_388174.1:c.628A>G	NP_388174.1:p.Met210Val	HBYL1601
	595989	Insertion	-	C	CDS: ydfM, Gene: ydfM	NP_388428.2:c.14_15insG	NP_388428.2:p.Glu6fs
	595994	SNV	A	T	CDS: ydfM, Gene: ydfM	NP_388428.2:c.9T>A	NP_388428.2:p.Ser3Arg
	595996	Replacement	T	GCC	CDS: ydfM, Gene: ydfM	NP_388428.2:c.7delAinsGGC	NP_388428.2:p.Ser3fs
	688046	SNV	C	T	between yeaB-C	n/a	n/a
	1098847	SNV	G	A	CDS: yhfI, Gene: yhfI	NP_388905.1:c.436G>A	NP_388905.1:p.Gly146Ser
	1939353	SNV	T	A	CDS: alsT, Gene: alsT	NP_389694.1:c.429T>A	n/a
YS 17	314499	SNV	G	T	CDS: yceF, Gene: yceF	NP_388174.1:c.475G>T	NP_388174.1:p.Ala159Ser	HBYL1603
	688046	SNV	C	T	Between yeaB-C	n/a	n/a
	2125923	SNV	G	T	CDS: yojA, Gene: yojA	NP_389833.1:c.262C>A	NP_389833.1:p.Leu88Met
YS 18	314698	SNV	T	C	CDS: yceF, Gene: yceF	NP_388174.1:c.674T>C	NP_388174.1:p.Phe225Ser	HBYL1605
	688046	SNV	C	T	Between yeaB-C	n/a	n/a
YS 19	400175	SNV	G	A	CDS: srfAC, Gene: srfAC	NP_388233.2:c.1644G>A	n/a	HBYL1606
	506810	SNV	C	T	upstream of ydbO	n/a	n/a
	529460	SNV	G	T	after ydcL	n/a	n/a
	557866	Insertion	-	T	upstream of ydzN	n/a	n/a
	688046	SNV	C	T	Between yeaB-C	n/a	n/a
	2045817	SNV	G	C	CDS: yoaU, Gene: yoaU	NP_389757.1:c.12C>G	NP_389757.1:p.Asn4Lys
YS 20	314500	SNV	C	T	CDS: yceF, Gene: yceF	NP_388174.1:c.476C>T	NP_388174.1:p.Ala159Val	HBYL1607
	688046	SNV	C	T	Between yeaB-C	n/a	n/a
YS 21	314115	SNV	G	C	CDS: yceF, Gene: yceF	NP_388174.1:c.91G>C	NP_388174.1:p.Gly31Arg	HBYL1608
	529455	Insertion	-	A	after ydcL	n/a	n/a
	688046	SNV	C	T	Between yeaB-C	n/a	n/a
	793787	SNV	C	T	CDS: yetO, Gene: yetO	NP_388606.1:c.1106C>T	NP_388606.1:p.Ala369Val
YS 22	314116	SNV	G	A	CDS: yceF, Gene: yceF	NP_388174.1:c.92G>A	NP_388174.1:p.Gly31Asp	HBYL1609
	688046	SNV	C	T	Between yeaB-C	n/a	n/a
	1285494	SNV	A	G	Between yjgC-B	n/a	n/a
	2366575	SNV	G	T	CDS: ypiA, Gene: ypiA	NP_390140.1:c.1044C>A	NP_390140.1:p.Ser348Arg
YS 23	314653	SNV	T	C	CDS: yceF, Gene: yceF	NP_388174.1:c.629T>C	n/a	HBYL1610
	529455	Insertion	-	A	after ydcL	n/a	n/a
	529460	SNV	G	T	after ydcL	n/a	n/a
	688046	SNV	C	T	Between yeaB-C	n/a	n/a
	1320414	SNV	G	A	CDS: yjqC, Gene: yjqC	NP_389131.2:c.725G>A	n/a
	1490912	SNV	C	T	upstream of ykuS	n/a	n/a
YS24	529455	Insertion	-	A	after ydcL	n/a	n/a	HBYL1611
	688046	SNV	C	T	Between yeaB-C	n/a	n/a
	1410864	SNV	T	A	CDS: ykoY, Gene: ykoY	NP_389227.1:c.211T>A	NP_389227.1:p.Trp71Arg
YS 25	314119	SNV	T	C	CDS: yceF, Gene: yceF	NP_388174.1:c.95T>C	NP_388174.1:p.Leu32Ser	HBYL1614
	529455	SNV	T	A	after ydcL	n/a	n/a
	529460	SNV	G	T	after ydcL	n/a	n/a
	688046	SNV	C	T	Between yeaB-C	n/a	n/a
yceF=meeF
ykoY=meeY

## Sheet: S1D - Transposon insertions
	Table S1D:	Position of mariner Transposon (mTn) insertions identified with selection for Mn resistance in YS (yqgCsodA deletion)
Table S1D	Insertion sites were mapped relative to the reference genome NC_000964
Strain	Tn number	Reference Position	Gene Hit	Gene product and function	Media
HBYL612	ΔYS Tn 5	523519	sigB	RNA polymerase sigma factor SigB; general stress response	MM+glucose
HBYL614	ΔYS Tn 10	1891757	pksR	polyketide synthase	MM+glucose
HBYL615	ΔYS Tn 12	828346	pel	pectate lyase C; degradation of polygalacturonic acid	MM+glucose
		4266734	yybS	unknown	MM+glucose
HBYL627	ΔYS Tn 39	4248988	htrC	Serine protease	MM+glucose
HBYL617	ΔYS Tn 20	683549	cotA	laccase, bilirubin oxidase, resistance of the spore	MM+glucose
HBYL618	ΔYS Tn 22	4265628	gdpP	c-di-AMP specific phosphodiesterase	MM+glucose
HBYL629	ΔYS Tn 41	563187	ydzE-ydeC-ydeD	unknown	MM+glucose
HBYL1110	ΔYS Tn 43	87403	yazB	transcriptional regulator (Xre family)	MM+glucose
